# Supplementary material for: Bis(chloroacetamidino)-Derived Heteroarene-Fused Anthraquinones Bind to and Cause Proteasomal Degradation of tNOX, Leading to c-Flip Downregulation and Apoptosis in Oral Cancer Cells
Source: Cancers (Basel). 2022 Sep 28;14(19):4719. doi: 10.3390/cancers14194719 (PMC9562014; doi:10.3390/cancers14194719)
Supplement: Supplementary file 1 [file cancers-14-04719-s001.zip]

Archive with 1 entries (1 files):
- cancers-1891866-supplementary.pdf
